# Supplementary material for: GenSSI 2.0: multi-experiment structural identifiability analysis of SBML models
Source: Bioinformatics. 2017 Nov 30;34(8):1421–3. doi: 10.1093/bioinformatics/btx735 (PMC5905618; doi:10.1093/bioinformatics/btx735)
Supplement: Supplementary Data [file btx735_suppl_data.zip]

Archive with 6 entries (6 files):
- COMBOS.zip
- DAISY.zip
- EAR.zip
- GenSSI-code.zip
- GenSSI-results.zip
- Supplementary-Notes.pdf
